# Supplementary material for: De novo transcriptome of Ischnura elegans provides insights into sensory biology, colour and vision genes
Source: BMC Genomics. 2014 Sep 22;15(1):808. doi: 10.1186/1471-2164-15-808 (PMC4182773; doi:10.1186/1471-2164-15-808)
Supplement: Supplementary file 1 — Additional file 1: Table S1: Summary of repeats identified in I. elegans. Table S2. Comparative assembly statistics before and after filtering. Table S3. List of 30 most expressed genes from D. melanogaster that expressed in I. elegans. Table S4. List of 30 most expressed genes from I. elegans that expressed in E. hageni and L. fulva. Table S5. List of 20 most expressed genes in head of I. elegans. Table S6. List of 20 most expressed genes in thorax of I. elegans. Table S7. List of 20 most expressed genes in abdomen of I. elegans. Table S8. List of 20 differential expressed genes in head of I. elegans. Table S9. List of 20 most differential expressed genes in thorax of I. elegans. Table S10. List of 20 most differentially expressed genes in abdomen of I. elegans. Table S11. Expression and similarity statistics of different type of opsins expressed in I. elegans. Table S12. Details of locus similarity and expression levels of pigmentation enzymes and regulatory elements of I. elegans. Table S13. Odorant-binding proteins, olfactory receptor, ionotropic receptors and gustatory receptors identified in I. elegans with their expression in three tissues. Table S14. Expression and similarity statistics of different type of Heat and cold shock proteins expressed in I. elegans. Table S15. Reports different types of TRPs identified in I. elegans with their expression in three tissues. (XLSX 50 KB) [file 12864_2014_6489_MOESM1_ESM.xlsx]

## Sheet: Table1
Table S1 Summary of repeats identified in I. elegans
	Number of elements	Length occupied	Percentage of sequence
Sines:	53	3345	0
Alus	1	299	0
Mirs	43	2412	0
Lines:	179	26990	0.03
LINE1	18	3986	0.01
LINE2	27	2528	0
L3/CR1	109	9271	0.01
LTR elements:	38	6954	0.01
ERVL	1	72	0
ERVL- malrs	1	51	0
ERV_class1	8	468	0
EVR_class2	2	106	0
DNA elements:	341	32696	0.04
Hat-Charlie	27	2720	0
Tcmar-Tigger	226	18862	0.02
Unclassified:	15	1609	0
Small RNA:	178	214	0
Simple repeats:	16840	591106	0.77
Low complexity:	2691	139360	0.18

## Sheet: Table2
Table S2 Comparative assembly statistics before and after filtering
Assembly	Transcripts	N50	Mean contig length	Max contig length	Min contig length	Total number of bases (bp)
Initial	89708	2610	1213	24097	201	108813751
*Intermediate	76356	2402	1066	24097	201	81365085
Final	60232	2571	1281	24097	201	77140699
*transcriptome obtained after removing redundancy.

## Sheet: Table3
Table S3 List of 30 most expressed genes from D. melanogaster that expressed in I. elegans
FlyBase Transcript ID	Gene Name
FBtr0077019,FBtr0331790	SIT4 phosphatase-associated protein family
FBtr0100861	Mitochondrial Cytochrome c oxidase subunit I
FBtr0300946,FBtr0071519	Actin 57B
FBtr0082786,FBtr0082785	Actin 87E
FBtr0300591	Blown fuse
FBtr0100884	Mitochondrial Cytochrome b
FBtr0307065	Cut up
FBtr0334090,FBtr0078478	Actin 79B
FBtr0081639	alpha-Tubulin at 84B
FBtr0082087	alpha-Tubulin at 85E
FBtr0333343,FBtr0333340,FBtr0333337,FBtr0333344,FBtr0333341,FBtr0333345,FBtr0333342	Hr4
FBtr0333762	Nuclear transport factor-2
FBtr0100662,FBtr0070822,FBtr0070823	Actin 5C
FBtr0083143	Actin 88F
FBtr0301074	Carboxylesterase type B
FBtr0300082	Wech
FBtr0331856,FBtr0331854,FBtr0307386,FBtr0331855	UBA-like; Ubiquitin system component Cue; WW domain
FBtr0332220	Synaptotagmin 1
FBtr0307329,FBtr0307326	Mitf
FBtr0300448	Chorion protein 38
FBtr0100868	Mitochondrial Cytochrome c oxidase subunit III
FBtr0086536,FBtr0086537	beta-Tubulin at 56D
FBtr0309965, FBtr0100557	Adenosine deaminase acting on RNA
FBtr0083146	Rhodopsin 6
FBtr0307214	Quaking related 58E-3
FBtr0330162	CREB-regulated transcription coactivator
FBtr0089747	Myosin light chain 2
FBtr0074522,FBtr0074520	Wings up A
FBtr0080897,FBtr0080902,FBtr0080895,FBtr0080900	Myosin heavy chain
FBtr0330351	Bruno-3

## Sheet: Table4
Table S4 List of 30 most expressed genes from I.elegans that expressed in E. hageni and L. fulva
Enallagma hageni	Ladona fulva
Muscle actin	Hypothetical protein
Myosin light chain 2	Cytochrome oxidase subunit i
Melanization-related protein	Muscle actin
Arginine kinase	Replication-associated protein a
Myosin light chain 1	Myosin heavy muscle isoform 1
Tubulin alpha-1 chain	Nadh dehydrogenase subunit 5
Atp synthase lipid-binding mitochondrial	Calcium-transporting atpase sarcoplasmic endoplasmic reticulum type-like
Predicted: similar to ga17982-pa	Atp synthase subunit mitochondrial-like
Elongation factor 1 alpha	Cytochrome c oxidase subunit iii
Transferrin	Adp atp translocase
Isoform a	Nadh dehydrogenase subunit 1
Cchc-type zinc finger protein cg3800-like	Polyadenylate-binding protein 1-like isoform 1
Arrestin homolog isoform 1	Arginine kinase
Adp atp translocase	Tropomyosin 1
Actin-4	Na+ + atpase alpha-subunit 1
Tropomyosin 1	Calmodulin
Troponin t-like	Long form-like
Glyceraldehyde-3-phosphate dehydrogenase	Atp synthase
Glutathione s-transferase	14-3-3 zeta
Trypsin-like serine protease	Alpha- sarcomeric-like isoform 1
Ribosomal protein l7a	Y box binding
40s ribosomal protein s3-like	Myosin light chain 2
Calcium-transporting atpase sarcoplasmic endoplasmic reticulum type-like	Elongation factor 1 alpha
60s acidic ribosomal protein p0	Ryanodine receptor
60s ribosomal protein l8	Tubulin beta-1 chain
Opsin	Actin-4
40s ribosomal protein s2	Troponin i
Myofilin isoform b	Tropomyosin 1
Fatty acid binding protein	Cytochrome oxidase subunit ii
troponin i	Zinc finger protein 598-like

## Sheet: Table5
Table S5 List of 20 most expressed genes in head of I. elegans
Gene name	InterProScan	Expression level in head	Expression level in thorax	Expression level in abdomen
		(FPKM)	(FPKM)	(FPKM)
Hypothetical protein	-	125061	311923	85858
Arrestin homolog isoform 1	IPR000698,IPR011022,IPR011021	17353	8	6
Longwave opsin	IPR000276, IPR001760, PR001391	16227	7	5
Cytochrome oxidase subunit ii	-	15377	34577	8246
Cytochrome oxidase subunit i	-	12094	23754	6876
Cytochrome c oxidase subunit iii	IPR000568	10128	20495	6227
Ejaculatory bulb-specific protein 3	IPR005055	7042	4317	4760
Cytochrome b	IPR001133	4760	10331	2675
Protein takeout	IPR010562	3358	1512	1407
Muscle actin	IPR004000	2981	5643	4518
Nadh dehydrogenase subunit 3	-	2881	5691	1721
Nadh dehydrogenase subunit 1	-	2878	6377	1857
Neuropeptide like precursor 3-like	-	2553	3	2
Muscle lim protein mlp84b-like	-	2475	3454	3117
Apolipophorin-iii precursor	-	2321	1609	20555
Arrestin homolog isoform 2	IPR000698,IPR011022	2266	1	1
Myofilin isoform b	-	1991	3260	1503
Atp synthase lipid-binding mitochondrial	IPR000454,IPR002379	1948	3040	1389
Adp atp translocase	IPR002067,IPR002113, IPR018108, IPR023395	1867	4836	1584
Myosin light chain 2	-	1844	3495	1788

## Sheet: Table6
Table S6 List of 20 most expressed genes in thorax of I. elegans
Gene name	InterProScan	Expression level in thorax	Expression level in head	Expression level in abdomen
		(FPKM)	(FPKM)	(FPKM)
Hypothetical protein	-	311923	125061	85858
Cytochrome oxidase subunit ii	-	34577	15377	8246
Cytochrome oxidase subunit i	-	23754	12094	6876
Cytochrome c oxidase subunit iii	IPR000568	20495	10128	6227
Cytochrome b	IPR001133	10331	4760	2675
Nadh dehydrogenase subunit 1	-	6377	2878	1857
Isoform b	IPR001314,IPR001254	6167	119	2
Nadh dehydrogenase subunit 3	-	5691	2881	1721
Muscle actin	IPR004000	5643	2981	4518
Adp atp translocase	IPR002067,IPR002113,IPR018108	4836	1867	1584
Ejaculatory bulb-specific protein 3	-	4317	7042	4760
Nadh dehydrogenase subunit 5	PR01434, IPR001750	3971	1471	1016
Mitochondrial cytochrome c oxidase subunit 5b isoform 1	IPR002124	3527	1388	811
Myosin light chain 2	-	3495	1844	1788
Muscle lim protein mlp84b-like	-	3454	2475	3117
Myofilin isoform b	-	3260	1991	1503
Atp synthase lipid-binding mitochondrial	IPR000454	3040	1948	1389
Troponin t-like	-	2911	1514	1333
Atp synthase subunit mitochondrial-like	IPR003593,IPR004100,IPR000793	2772	1180	967
Cytochrome c-like	IPR002327,IPR003088,IPR009056	2568	949	538

## Sheet: Table7
Table S7 List of 20 most expressed genes in abdomen of I. elegans
Gene name	InterProScan	Expression level in abdomen	Expression level in head	Expression level in thorax
		(FPKM)	(FPKM)	(FPKM)
Hypothetical protein	-	85858	125061	311923
Apolipophorin-iii precursor	-	20555	2321	1609
Major allergen bla g	IPR010629	9271	4	4
Cytochrome oxidase subunit ii	-	8246	15377	34577
Cytochrome oxidase subunit i	-	6876	12094	23754
Cytochrome c oxidase subunit iii	IPR000568	6227	10128	20495
Ejaculatory bulb-specific protein 3	-	4760	7042	4317
Brain chitinase and chia	IPR002557	4756	3	3
Muscle actin	IPR004000	4518	2981	5643
Cell surface protein	-	4308	859	785
Chitin-binding protein	IPR002557	4204	2	2
Venom protein r-like protein	-	4052	2	2
Trypsin-like serine protease	IPR001314,IPR001254	3901	3	3
Muscle lim protein mlp84b-like	-	3117	2475	3454
Tubulin alpha-1 chain	IPR003008,IPR002452,PR000217	3022	1521	894
Transferrin	IPR001156 ,IPR016357	2823	1122	960
Cytochrome b	IPR001133	2675	4760	10331
Eupolytin	IPR001314,IPR001254	2623	1	2
Glycine n-methyltransferase-like	IPR014369,PF13489	2416	480	337
Mdl1	-	2268	858	412

## Sheet: Tabe8
Table S8 List of 20 differential expressed genes in head of I. elegans
Gene name	InterProScan	Expression level in head	Expression level in thorax	Expression level in abdomen
		FPKM (Normalized)	FPKM (Normalized)	FPKM (Normalized)
arrestin homolog isoform 1	IPR011022 ; IPR011021; IPR014756	12643	12	6			IPR000698 (PRINTS); IPR011022 (SMART); IPR011022 (PFAM); IPR011021 (PFAM); IPR014752 (G3DSA:2.60.40.GENE3D); IPR014753 (G3DSA:2.60.40.GENE3D); IPR000698 (PANTHER); PTHR11792:SF4 (PANTHER); NON_CYTOPLASMIC_DOMAIN (PHOBIUS); SIGNAL_PEPTIDE_C_REGION (PHOBIUS); SIGNAL_PEPTIDE_H_REGION (PHOBIUS); SIGNAL_PEPTIDE_N_REGION (PHOBIUS); SIGNAL_PEPTIDE (PHOBIUS); SignalP-noTM (SIGNALP_EUK); IPR014756 (SUPERF…
long-wavelength-sensitive opsin 1	IPR000276 ;	11823	11	5			IPR000276 (PRINTS); IPR001760 (PRINTS); IPR001391 (PRINTS); IPR000276 (PFAM); G3DSA:1.20.1070.10 (GENE3D); PTHR24240:SF11 (PANTHER); PTHR24240 (PANTHER); IPR000276 (PROSITE_PATTERNS); IPR027430 (PROSITE_PATTERNS); TRANSMEMBRANE (PHOBIUS); CYTOPLASMIC_DOMAIN (PHOBIUS); NON_CYTOPLASMIC_DOMAIN (PHOBIUS); NON_CYTOPLASMIC_DOMAIN (PHOBIUS); NON_CYTOPLASMIC_DOMAIN (PHOBIUS); CYTOPLASMIC_DOMAIN (PHOBIUS)…
neuropeptide like precursor 3-like	-	1861	4	2			no IPS match
arrestin homolog isoform 2	IPR011022; IPR011021;IPR014756	1651	2	1			Coil (COILS); G3DSA:1.20.120.20 (GENE3D); SIGNAL_PEPTIDE_C_REGION (PHOBIUS); SIGNAL_PEPTIDE_N_REGION (PHOBIUS); SIGNAL_PEPTIDE_H_REGION (PHOBIUS); SIGNAL_PEPTIDE (PHOBIUS); NON_CYTOPLASMIC_DOMAIN (PHOBIUS); SignalP-TM (SIGNALP_GRAM_POSITIVE); SignalP-noTM (SIGNALP_GRAM_NEGATIVE); SignalP-noTM (SIGNALP_EUK); SSF58113 (SUPERFAMILY)
glutathione s-transferase-like	IPR004046; IPR010987 ; IPR012336	1207	2	2			IPR000698 (PRINTS); IPR011022 (SMART); IPR014752 (G3DSA:2.60.40.GENE3D); IPR011022 (PFAM); IPR011021 (PFAM); IPR014753 (G3DSA:2.60.40.GENE3D); PTHR11792:SF4 (PANTHER); IPR000698 (PANTHER); SIGNAL_PEPTIDE_C_REGION (PHOBIUS); SIGNAL_PEPTIDE_H_REGION (PHOBIUS); SIGNAL_PEPTIDE_N_REGION (PHOBIUS); NON_CYTOPLASMIC_DOMAIN (PHOBIUS); SIGNAL_PEPTIDE (PHOBIUS); SignalP-noTM (SIGNALP_EUK); IPR014756 (SUPERF…
dehydrogenase reductase sdr family member 11-like	IPR002198 ; SSF51735	1156	162	72			Coil (COILS); IPR002347 (PRINTS); IPR002198 (PFAM); IPR016040 (G3DSA:3.40.50.GENE3D); PTHR24322 (PANTHER); PTHR24322:SF7 (PANTHER); NON_CYTOPLASMIC_DOMAIN (PHOBIUS); SIGNAL_PEPTIDE_C_REGION (PHOBIUS); SIGNAL_PEPTIDE_H_REGION (PHOBIUS); SIGNAL_PEPTIDE (PHOBIUS); SIGNAL_PEPTIDE_N_REGION (PHOBIUS); SSF51735 (SUPERFAMILY)
blue-sensitive visual pigment	IPR000276 ; SSF81321	853	1	1			IPR000856 (PRINTS); IPR000276 (PRINTS); IPR000276 (PFAM); G3DSA:1.20.1070.10 (GENE3D); PTHR24240 (PANTHER); PTHR24240:SF10 (PANTHER); IPR000276 (PROSITE_PATTERNS); NON_CYTOPLASMIC_DOMAIN (PHOBIUS); TRANSMEMBRANE (PHOBIUS); TRANSMEMBRANE (PHOBIUS); TRANSMEMBRANE (PHOBIUS); CYTOPLASMIC_DOMAIN (PHOBIUS); CYTOPLASMIC_DOMAIN (PHOBIUS); TRANSMEMBRANE (PHOBIUS); NON_CYTOPLASMIC_DOMAIN (PHOBIUS); CYTOPLA…
hypothetical protein YQE_08099, partial	-	601	150	6			IPR002327 (PRINTS); IPR003088 (PFAM); G3DSA:1.10.760.10 (GENE3D); PTHR11961:SF0 (PANTHER); IPR002327 (PANTHER); IPR009056 (PROSITE_PROFILES); IPR009056 (SUPERFAMILY)
long-wavelength-sensitive opsin 2	-	479	1	1			SIGNAL_PEPTIDE_C_REGION (PHOBIUS); NON_CYTOPLASMIC_DOMAIN (PHOBIUS); SIGNAL_PEPTIDE (PHOBIUS); SIGNAL_PEPTIDE_H_REGION (PHOBIUS); SIGNAL_PEPTIDE_N_REGION (PHOBIUS); SignalP-TM (SIGNALP_GRAM_POSITIVE); TMhelix (TMHMM)
hemocyte protein-glutamine gamma-glutamyltransferase-like	-	438	4	12			no IPS match
isoform d	IPR000782 ;IPR000782	402	141	67			SignalP-noTM (SIGNALP_EUK)
protein npc2 homolog	IPR003172 ; IPR014756	400	71	60			no IPS match
juvenile hormone esterase	IPR002018 ;SSF53474	327	51	69			IPR000782 (SMART); IPR000782 (PFAM); IPR000782 (G3DSA:2.30.180.GENE3D); IPR000782 (G3DSA:2.30.180.GENE3D); IPR000782 (G3DSA:2.30.180.GENE3D); PTHR10900 (PANTHER); PTHR10900:SF61 (PANTHER); SIGNAL_PEPTIDE_N_REGION (PHOBIUS); SIGNAL_PEPTIDE_C_REGION (PHOBIUS); SIGNAL_PEPTIDE_H_REGION (PHOBIUS); SIGNAL_PEPTIDE (PHOBIUS); NON_CYTOPLASMIC_DOMAIN (PHOBIUS); IPR000782 (PROSITE_PROFILES); IPR000782 (PROS…
chitin binding peritrophin-	IPR002557 ; IPR002557	287	47	29			IPR003172 (SMART); IPR003172 (G3DSA:2.60.40.GENE3D); IPR003172 (PFAM); PTHR11306 (PANTHER); SIGNAL_PEPTIDE_N_REGION (PHOBIUS); NON_CYTOPLASMIC_DOMAIN (PHOBIUS); SIGNAL_PEPTIDE_C_REGION (PHOBIUS); SIGNAL_PEPTIDE (PHOBIUS); SIGNAL_PEPTIDE_H_REGION (PHOBIUS); SignalP-noTM (SIGNALP_EUK); IPR014756 (SUPERFAMILY)
luciferase	IPR000873 ; IPR025110 ; SSF56801	287	3	1			IPR002871 (PFAM); G3DSA:3.90.1010.10 (GENE3D); IPR011339 (TIGRFAM); PTHR10093:SF0 (PANTHER); PTHR10093 (PANTHER); SSF82649 (SUPERFAMILY)
isoform b	IPR019388;	281	23	16			IPR002018 (PFAM); G3DSA:3.40.50.1820 (GENE3D); PTHR11559:SF80 (PANTHER); PTHR11559 (PANTHER); IPR019819 (PROSITE_PATTERNS); IPR019826 (PROSITE_PATTERNS); IPR002168 (PROSITE_PATTERNS); SignalP-noTM (SIGNALP_EUK); SSF53474 (SUPERFAMILY)
15-hydroxyprostaglandin dehydrogenase	IPR002198 ; SSF51735	275	20	4			NON_CYTOPLASMIC_DOMAIN (PHOBIUS); SIGNAL_PEPTIDE_H_REGION (PHOBIUS); SIGNAL_PEPTIDE_C_REGION (PHOBIUS); SIGNAL_PEPTIDE_N_REGION (PHOBIUS); SIGNAL_PEPTIDE (PHOBIUS); SignalP-noTM (SIGNALP_EUK); SignalP-TM (SIGNALP_GRAM_POSITIVE); TMhelix (TMHMM)
aldehyde dehydrogenase	IPR015590;IPR016161	272	20	93			IPR000463 (PRINTS); IPR000566 (PFAM); IPR012674 (G3DSA:2.40.128.GENE3D); PTHR11955 (PANTHER); IPR000463 (PROSITE_PATTERNS); IPR011038 (SUPERFAMILY)
hypothetical protein EAI_11785	-	244	1	1			no IPS match
acyl-coenzyme a:6-aminopenicillanic-acid-acyltransferase 40 kda form	IPR005079	225	5	20			IPR002557 (SMART); IPR002557 (G3DSA:2.170.140.GENE3D); IPR002557 (PFAM); PTHR23301 (PANTHER); NON_CYTOPLASMIC_DOMAIN (PHOBIUS); TRANSMEMBRANE (PHOBIUS); TRANSMEMBRANE (PHOBIUS); CYTOPLASMIC_DOMAIN (PHOBIUS); NON_CYTOPLASMIC_DOMAIN (PHOBIUS); IPR002557 (PROSITE_PROFILES); IPR002557 (PROSITE_PROFILES); IPR002557 (PROSITE_PROFILES); IPR002557 (SUPERFAMILY); IPR002557 (SUPERFAMILY); IPR002557 (SUPERF…
ultraviolet-sensitive opsin	IP IPR000276 ; SSF81321	223	1	1			G3DSA:2.30.38.10 (GENE3D); IPR000873 (PFAM); G3DSA:3.40.50.980 (GENE3D); G3DSA:3.30.300.30 (GENE3D); G3DSA:3.40.50.980 (GENE3D); IPR025110 (PFAM); PTHR24096:SF16 (PANTHER); PTHR24096 (PANTHER); IPR020845 (PROSITE_PATTERNS); SSF56801 (SUPERFAMILY)

## Sheet: Table9
Table S9 List of 20 most differential expressed genes in thorax of I. elegans
Gene name	InterProScan	Expression level in head	Expression level in thorax	Expression level in abdomen
		FPKM (Normalized)	FPKM (Normalized)	FPKM (Normalized)
isoform b	IPR001254; IPR009003	87	9548	2
cytochrome c-like	IPR003088; IPR009056	692	3977	478
calcium-transporting atpase sarcoplasmic endoplasmic reticulum type-like	-	159	3313	35
phosphate carrier mitochondrial-like	IPR018108 ; IPR023395	195	2462	135
troponin c	IPR011992; SSF47473	143	2413	92
aconitate mitochondrial-like	IPR001030 ; IPR000573 ; IPR015928; IPR001030	217	2339	132
cytochrome b-c1 complex subunit 10-like	IPR015089 ; IPR015089	281	2062	237
iron-sulfur cluster assembly enzyme mitochondrial-like	IPR002871; SSF82649	352	2035	253
succinate dehydrogenase cytochrome b560 mitochondrial precursor	IPR000701; SSF81343	219	1932	157
ubiquinol-cytochrome c reductase	IPR017941; IPR015248; IPR017941 ; SSF81502	260	1898	213
isocitrate dehydrogenase	-	209	1843	103
nadh dehydrogenase	IPR007741 ; IPR012336	168	1426	149
apolipoprotein d-like	IPR000566 ; IPR011038	54	1294	61
tropomyosin 1	IPR000533 ; SSF57997	239	1292	77
pancreatic triacylglycerol lipase-like	IPR013818 ; SSF53474	26	1229	1
isocitrate dehydrogenase	IPR024084 ; SSF53659	140	1204	83
isoform a	-	44	1188	2
polyserase-2-like isoform x1	IPR001254; IPR009003	12	1145	1
nadh-ubiquinone oxidoreductase 75 kda subunit	IPR019574; IPR006656 ; PF13510; IPR015405 SSF54862 ; SSF53706 ; IPR001041	150	1134	99
serine threonine-protein kinase mitochondrial-like	IPR000719; IPR011009	157	948	111
trifunctional enzyme subunit mitochondrial-like	IPR005349	119	928	96

## Sheet: Table10
Table S10 List of 20 most differentially expressed genes in abdomen of I. elegans
Gene name	InterProScan	Expression level in head	Expression level in thorax	Expression level in abdomen
		FPKM (Normalized)	FPKM (Normalized)	FPKM (Normalized)
apolipophorin-iii precursor	SSF58113	1691	2491	18223
major allergen bla g	IPR010629	3	6	8219
brain chitinase and chia	IPR002557; IPR002557	3	4	4217
chitin-binding protein	IPR002557; IPR002557 ; IPR002557	2	4	3728
venom protein r-like protein	-	2	4	3592
trypsin-like serine protease	IPR001254;IPR009003	2	5	3458
eupolytin	IPR001254; IPR009003	1	3	2325
probable chitinase 3-like	-	1	2	1800
fatty acid binding protein	IPR000566; IPR011038	298	257	1464
gelsolin precursor	IPR007123; SSF55753	190	313	1311
lysosomal aspartic protease	IPR001461; IPR021109	114	101	1287
serine proteinase	IPR001254; IPR009003	1	1	1207
lipase 3	IPR000073 ; IPR006693; SSF53474	1	2	1083
fatty acid desaturase	-	96	145	1070
late trypsin	IPR001254; IPR009003	1	3	1066
hemolymph juvenile hormone binding protein	IPR010562; IPR017943	1	2	996
isoform b	IPR004302	1	1	943
acidic mammalian chitinase	IPR001223 ; SSF54556 ; IPR017853	1	2	928
hypothetical protein KGM_17464	-	1	1	915
chymotrypsin-like proteinase 6d precursor	IPR001254 ; IPR009003	1	1	886
chitinase	IPR002557; IPR001223; SSF54556 ; IPR002557 ; IPR017853	1	1	802

[truncated: 5 more sheets: Table11, Table12, Table13, Table14, Table15]
